# Supplementary material for: Consumer Perceptions and Purchase Behavior Towards Plant-Based Eggs: A Vignette Experiment
Source: Foods. 2025 May 14;14(10):1742. doi: 10.3390/foods14101742 (PMC12111621; doi:10.3390/foods14101742)
Supplement: Supplementary file 1 [file foods-14-01742-s001.zip]

Archive with 3 entries (3 files):
- File S1 - Data.xlsx
- File S2 - Variable Coding.xlsx
- File S3 - Stata code.do
