# Supplementary material for: Consumer Perceptions and Purchase Behavior Towards Plant-Based Eggs: A Vignette Experiment
Source: Foods. 2025 May 14;14(10):1742. doi: 10.3390/foods14101742 (PMC12111621; doi:10.3390/foods14101742)
Supplement: Supplementary file 1 [file foods-14-01742-s001.zip › File S1 - Data.xlsx]

## Sheet: Sheet1
Variables	Definitions
AttrNat	Food attribute perception: Naturalness
AttrTaste	Food attribute perception: Taste
AttrPrice	Food attribute perception: Price
AttrSafe	Food attribute perception: Safety
AttrConv	Food attribute perception: Convenience
AttrNutr	Food attribute perception: Nutrition
AttrApp	Food attribute perception: Appearance
AttrEnv	Food attribute perception: Environmental impact
AttrAni	Food attribute perception: Animal welfare
NutrCal	Nutrition attribute perception: Calrories
NutrFat	Nutrition attribute perception: Total fat
NutrChol	Nutrition attribute perception: Cholesterol
NutrSod	Nutrition attribute perception: Sodium
NutrCarb	Nutrition attribute perception: Carbohydrate
NutrProt	Nutrition attribute perception: Protein
LTP	Likelihood to purchase (1-5)
scenario	Scenarion number (1-8)
price	Price
location	Consumption location (=1 if Restaurant; 0 if Home)
product	Product type (=1 if Pancakes; 0 if Scrambled eggs)
demo_gender	1 if female; 0 otherwise
demo_age1	1 if 18-34 years old; 0 otherwise
demo_age2	1 if 35-54 years old; 0 otherwise
demo_age3	1 if 55 years or older; 0 otherwise
demo_income1	1 if annual income is less than $50,000; 0 otherwise
demo_income2	1 if annual income is $50,000-$99,999; 0 otherwise
demo_income3	1 if annual income is $100,000 or more; 0 otherwise
demo_edu	1 if obtained Bachelor’s degree or higher; 0 otherwise
demo_race1	1 if White/Caucasian; 0 otherwise
demo_race2	1 if Black/African American; 0 otherwise
demo_race3	1 if races are not White/Caucasian nor Black/African American; 0 otherwise
demo_region1	1 if Midwest; 0 otherwise
demo_region2	1 if Northeast; 0 otherwise
demo_region3	1 if West; 0 otherwise
demo_region4	1 if South; 0 otherwise
demo_metro	1 if living in Metropolitan area; 0 otherwise
demo_pol	1 liberal; 5 conservative
demo_hh	Number of household members
demo_kids	1 if children under 18 live in household; 0 otherwise
demo_snap	1 if participating in a food assistance program such as SNAP or WIC; 0 otherwise
demo_tried	1 if has tried plant-based eggs previously; 0 otherwise
Scenario	Vignette scenario number
ID	Individual identification number
