# Supplementary material for: Consumer Perceptions and Purchase Behavior Towards Plant-Based Eggs: A Vignette Experiment
Source: Foods. 2025 May 14;14(10):1742. doi: 10.3390/foods14101742 (PMC12111621; doi:10.3390/foods14101742)
Supplement: Supplementary file 1 [file foods-14-01742-s001.zip › File S3 - Stata code.do]

* ==============================================================================
* Project: Plant-based eggs vignette study
* Data Analysis
* Author: Da Eun Kim
* ==============================================================================

* ~~~~~~~~~~~~~~~~~~~~~~~~~~~~~~~~~~~~~~~~~~~~~~~~~~~~~~~~~~~~~~~~~~~~~~~~~~~~~~
* MAIN ANALYSIS
* ~~~~~~~~~~~~~~~~~~~~~~~~~~~~~~~~~~~~~~~~~~~~~~~~~~~~~~~~~~~~~~~~~~~~~~~~~~~~~~

*** MODEL 1: ordered logit regression ***
putexcel set orderedlogit_model1
ologit LTP price i.location i.product , allbaselevels
putexcel (A1) = etable


*** M0DEL 2: location X product interaction ***
putexcel set orderedlogit_model2
ologit LTP price i.location i.product i.location##i.product, allbaselevels
putexcel (A1) = etable


*** MODEL 3: including sodio-demo characteristics ***
putexcel set orderedlogit_model3
ologit LTP price i.location i.product i.location##i.product demo_gender demo_age1 demo_age2 demo_age3 demo_income1 demo_income2 demo_income3 demo_edu demo_race1 demo_race2 demo_race3 demo_region1 demo_region2 demo_region3 demo_region4 demo_metro demo_pol demo_hh demo_kids demo_snap demo_tried
putexcel (A1) = etable


*** Balance Test *** 
local demo demo_gender demo_age1 demo_age2 demo_age3 demo_income1 demo_income2 demo_income3 demo_edu demo_race1 demo_race2 demo_race3 demo_region1 demo_region2 demo_region3 demo_region4 demo_metro demo_kids demo_snap demo_tried

foreach v of local demo {
	asdoc tab `v' Scenario, col chi2 save(balancetest.doc)
}

asdoc mean demo_pol, over(Scenario) save(balancetest.doc)
oneway demo_pol Scenario
asdoc mean demo_hh, over(Scenario) save(balancetest.doc)
oneway demo_hh Scenario


*** End of the file ***
